# Supplementary material for: A Novel Dimeric Short Peptide Derived from α-Defensin-Related Rattusin with Improved Antimicrobial and DNA-Binding Activities
Source: Biomolecules. 2024 Jun 5;14(6):659. doi: 10.3390/biom14060659 (PMC11201828; doi:10.3390/biom14060659)
Supplement: Supplementary file 1 [file biomolecules-14-00659-s001.zip]

Archive with 1 entries (1 files):
- biomolecules-3013375-supplementary.pdf
